# Supplementary material for: Comparative lipidomics of 5-Fluorouracil–sensitive and –resistant colorectal cancer cells reveals altered sphingomyelin and ceramide controlled by acid sphingomyelinase (SMPD1)
Source: Sci Rep. 2020 Apr 9;10:6124. doi: 10.1038/s41598-020-62823-0 (PMC7145850; doi:10.1038/s41598-020-62823-0)
Supplement: Supplementary file 1 — Supplementary Information. [file 41598_2020_62823_MOESM1_ESM.xlsx]

## Sheet: Supplementary Table S1
Supplementary Table S1. Peaks differentially expressed between 5-FU reisstant DLD-1 cell and sensitive cell in MALDI-TOF MS (Positive mode)
Overexpressed in phospholipids of DLD-1/5-FU cells							Underexpressed in phospholipids of DLD-1/5-FU cells
m/z	p value	Fold change	CV % in DLD-1	CV % in DLD-1/5-FU	Assignment		m/z	p value	Fold change	CV % in DLD-1	CV % in DLD-1/5-FU	Assignment
725.456	0.0154274	1.42031	0.106537	0.0671561	SM {d34:1} [M+Na]+ **		722.53	0.0049803	0.464979	0.0788346	0.0778186	PC {30:3} [M+Na]+ **
675.62	0.00818115	1.21754	0.0788094	0.0607656	SM {d32:1} [M+H]+		884.567	0.03806	0.466784	0.110348	0.116443	PC {42:6} [M+Na]+ **
832.556	0.0100173	1.2069	0.0553229	0.0576576	PC {40:7} [M+H]+		718.605	0.00448583	0.588198	0.0864716	0.0492533	PC {P-32:0} [M+H]+ **
828.489	0.0233163	1.19892	0.0697645	0.0969941	PC {38:6} [M+Na]+		504.158	0.0466556	0.610343	0.180807	0.13918	PC {14:1} [M+K]+ **
820.49	0.0891666	1.18119	0.108308	0.0787619	PC {P-40:5} [M+H]+		720.575	0.0310653	0.621721	0.0632012	0.0742101	PC {O-32:0} [M+H]+ **
780.494	0.0264904	1.17686	0.0680788	0.0492039	PC {O-34:3} [M+H]+		690.615	0.010749	0.645065	0.0835059	0.118524	PC {O-30:1} [M+H]+ **
796.49	0.0272808	1.17605	0.0729771	0.0801917	PC {P-38:3} [M+H]+		704.598	0.023849	0.664624	0.0495569	0.0691127	PC {30:1} [M+H]+ **
804.5	0.00245307	1.16719	0.0620717	0.0816528	PC {38:7} [M+H]+		734.497	0.0481397	0.669957	0.0705991	0.0730562	PC {32:0} [M+H]+ **
808.536	0.0492247	1.15117	0.071386	0.0490865	PC {38:5} [M+H]+		732.608	0.00364784	0.715126	0.0378343	0.0436616	PC {32:1} [M+H]+
810.55	0.00499856	1.0911	0.058737	0.0377228	PC {36:1} [M+Na]+		746.511	0.00501448	0.723027	0.0671007	0.0629652	PC {O-34:1} [M+H]+
794.506	0.214622	1.0795	0.0770874	0.0791531	PC {P-38:4} [M+H]+		834.591	0.0558059	0.737034	0.0474292	0.105699	PC {40:6} [M+H]+
812.523	0.719916	1.02243	0.0406456	0.0744842	PC {38:3} [M+H]+		764.478	0.160871	0.754264	0.0948653	0.13447	PC {32:4} [M+K]+
790.474	0.867946	1.01718	0.118423	0.190921	PC {36:0} [M+H]+		748.6	0.018621	0.759632	0.0490192	0.0658853	PE {36:0} [M+H]+
685.308	0.983007	1.00393	0.213101	0.374062	SM {d30:1} [M+K]+		774.561	0.0343711	0.774062	0.111438	0.0658361	PC {34:5} [M+Na]+
							758.534	0.0482959	0.784191	0.0517547	0.0495955	PC {34:2} [M+H]+
							756.469	0.0256642	0.80101	0.0575451	0.0587874	PC {34:3} [M+H]+
							802.563	0.158442	0.816925	0.12953	0.117709	PE {40:1} [M+H]+
							770.445	0.143009	0.860368	0.0700497	0.0769333	PC {P-36:2} [M+H]+
							754.456	0.0203172	0.865943	0.0622989	0.0477955	PC {34:4} [M+H]+
							728.431	0.0783136	0.873968	0.0864223	0.0647918	PC {32:3} [M+H]+
							800.518	0.0910382	0.874308	0.0746895	0.0878376	PC {O-38:2} [M+H]+
							730.601	0.0544096	0.883551	0.0745858	0.0680414	PC {32:2} [M+H]+
							744.438	0.24653	0.890097	0.0619563	0.115356	PE {36:2} [M+H]+
							760.507	0.0769495	0.906437	0.0759549	0.0790517	PC {34:1} [M+H]+
							814.513	0.642409	0.960283	0.0924171	0.0906594	PE {40:6} [M+Na]+
							784.51	0.245657	0.966353	0.0561884	0.0570774	PC {36:3} [M+H]+
							768.48	0.349721	0.97617	0.0750348	0.0608966	PC {P-36:3} [M+H]+
							786.537	0.512235	0.977231	0.0775556	0.0790989	PC {36:2} [M+H]+
Differentially Regulated Lipids (**), p value<0.05, Fold change >1.4
CV %, Coefficient variation
* PC, Phosphatidylcholines
* SM, Sphingomyelines
* PE, Phosphatidylethanolamine
* P-, Plasmenyl ; O-, Plasmanyl
