# Supplementary material for: Comparative lipidomics of 5-Fluorouracil–sensitive and –resistant colorectal cancer cells reveals altered sphingomyelin and ceramide controlled by acid sphingomyelinase (SMPD1)
Source: Sci Rep. 2020 Apr 9;10:6124. doi: 10.1038/s41598-020-62823-0 (PMC7145850; doi:10.1038/s41598-020-62823-0)
Supplement: Supplementary file 2 — Supplementary Information 2. [file 41598_2020_62823_MOESM2_ESM.xlsx]

## Sheet: Supplementary Table S2
Supplementary Table S2. Peaks differentially expressed between 5-FU reisstant DLD-1 cell and sensitive cell in MALDI-TOF MS (Negative mode)
Overexpressed in Extracellular vesicles of PC9R cell							Underexpressed in Extracellular vesicles of PC9R cell
m/z	p value	Fold change	CV % in DLD-1	CV % in DLD-1/5-FU	Assignment		m/z	p value	Fold change	CV % in DLD-1	CV % in DLD-1/5-FU	Assignment
861.6	0.0520644	1.68738	0.0534295	0.145717	PI {36:2} [M-H]-		841.6	0.0054218	0.661936	0.0588899	0.148479	PG {42:10} [M-H]- **
913.6	0.0170253	1.53332	0.0775349	0.129544	PI {40:4} [M-H]- **		701.5	0.0321467	0.666169	0.0534295	0.145717	PA {36:2} [M-H]- **
833.6	0.058456	1.50727	0.0392824	0.119957	PI {34:2} [M-H]-		871.6	0.184741	0.889564	0.150351	0.163562	PI {P-38:3} [M-H]-
887.5	0.0502253	1.50695	0.0714972	0.120812	PI {38:3} [M-H]-		855.6	0.10359	0.867332	0.0418731	0.119257	PI {36:5} [M-H]-
805.6	0.029624	1.37207	0.148721	0.146428	PG {38:0} [M-H]- **		881.6	0.17905	0.910412	0.0320725	0.12727	PI {38:6} [M-H]-
911.6	0.106272	1.2234	0.0572631	0.12033	PI {40:5} [M-H]-		883.5	0.218027	0.916971	0.0337483	0.124573	PI {38:5} [M-H]-
859.6	0.110387	1.22398	0.0384853	0.12462	PG {42:1} [M-H]-		831.6	0.123867	0.958164	0.0402842	0.125865	PI {34:3} [M-H]-
907.6	0.158018	1.14452	0.0527781	0.12884	PI {40:7} [M-H]-		857.6	0.829087	0.991566	0.0508269	0.127276	PI {36:4} [M-H]-
							885.5	0.469156	1.0346	0.0393911	0.122308	PI {38:4} [M-H]-
							909.6	0.42627	1.04226	0.0473825	0.121024	PI {40:6} [M-H]-
Differentially Regulated Lipids (**), p value<0.05, Fold change>1.3
CV %, Coefficient variation
* PI, Phosphatidylinositol
* PG, Phosphatidylglycerol
* PA, Phosphatidic acid
