# Supplementary material for: Comparative lipidomics of 5-Fluorouracil–sensitive and –resistant colorectal cancer cells reveals altered sphingomyelin and ceramide controlled by acid sphingomyelinase (SMPD1)
Source: Sci Rep. 2020 Apr 9;10:6124. doi: 10.1038/s41598-020-62823-0 (PMC7145850; doi:10.1038/s41598-020-62823-0)
Supplement: Supplementary file 3 — Supplementary Information 3. [file 41598_2020_62823_MOESM3_ESM.xlsx]

## Sheet: Supplementary Table S3
Supplementary Table S3. Quantified sphingolipids in between DLD-1 and DLD-1/5-FU cells by using LC-MRM-MS.
Class	Name	m/z	Retention time (min)	MRM transition		Fold Change (R/S)	p value
				Q1	Q2
SM	SM(d18:1-14:0)	675.3	4.1	675.3	183.9	1.0666	0.239748
	SM(d18:1-16:0)	703.3	5.3	703.3	183.9	1.04027	0.613054
	SM(d18:1-16:1)	701.3	4.1	701.3	183.9	0.77923	0.00704547
	SM(d18:1-18:0)	731.3	7.1	731.3	183.9	1.40155	7.8481e-05
	SM(d18:1-18:1)	729.3	5.3	729.3	183.9	0.899896	0.0671359
	SM(d18:1-18:2)	727.3	4.2	727.3	183.9	1.14599	0.0162206
	SM(d18:1-18:3)	725.3	2.5	725.3	183.9	1.4363	0.0040209
	SM(d18:1-20:0)	759.3	9.2	759.3	183.9	1.80613	6.28078e-05
	SM(d18:1-20:1)	757.3	4.8	757.3	183.9	1.47686	0.0283906
	SM(d18:1-20:2)	755.3	3.7	755.3	183.9	2.62311	0.00124415
	SM(d18:1-20:3)	753.3	3.1	753.3	183.9	1.55626	0.00130311
	SM(d18:1-20:4)	751.3	2.6	751.3	183.9	0.813418	0.171756
	SM(d18:1-20:5)	749.3	2.5	749.3	183.9	0.728935	0.0194504
	SM(d18:1-22:0)	787.3	11.3	787.3	183.9	1.4109	0.00820476
	SM(d18:1-22:1)	785.3	9.3	785.3	183.9	1.75942	0.000156043
	SM(d18:1-22:2)	783.3	4.8	783.3	183.9	1.8253	0.0013842
	SM(d18:1-22:3)	781.3	3.9	781.3	183.9	1.61196	6.35208e-05
	SM(d18:1-22:4)	779.3	3.1	779.3	183.9	2.11216	0.0218845
	SM(d18:1-22:5)	777.3	2.8	777.3	183.9	0.67445	0.00908318
	SM(d18:1-22:6)	775.3	2.5	775.3	183.9	1.0492	0.334841
	SM(d18:1-24:0)	815.3	13.3	815.3	183.9	0.55889	0.00207486
	SM(d18:1-24:1)	813.3	11.3	813.3	183.9	1.15492	0.286804
DihydroSM	dSM(d18:0-16:0)	705.3	4.3	705.3	183.9	0.640585	0.0270531
	dSM(d18:0-16:1)	703.3	5.9	703.3	183.9	0.909046	0.334079
	dSM(d18:0-18:1)	731.3	4.4	731.3	183.9	1.53387	0.0199761
	dSM(d18:0-18:2)	729.3	4.1	729.3	183.9	1.05614	0.759485
	dSM(d18:0-20:0)	761.3	7.5	761.3	183.9	2.23521	0.0071082
	dSM(d18:0-20:1)	759.3	5.8	759.3	183.9	1.74514	0.00804412
	dSM(d18:0-22:0)	789.3	9.6	789.3	183.9	0.774964	0.553036
	dSM(d18:0-22:1)	787.3	7.8	787.3	183.9	0.855542	0.0260963
	dSM(d18:0-22:2)	785.3	6	785.3	183.9	1.73697	0.00069384
	dSM(d18:0-24:0)	817.3	14.1	817.3	183.9	0.964327	0.736163
	dSM(d18:0-24:1)	815.3	12	815.3	183.9	0.537595	5.24692e-05
Cer	Cer(d18:1-16:0)	538.4	6.6	538.4	264.1	0.635749	0.0282587
	Cer(d18:1-18:0)	566.4	8.6	566.4	264.1	0.73655	0.170511
	Cer(d18:1-20:0)	594.4	10.8	594.4	264.1	0.923205	0.719957
	Cer(d18:1-22:0)	622.4	12.8	622.4	264.1	0.939292	0.645918
	Cer(d18:1-22:1)	620.4	10.7	620.4	264.1	0.791622	0.0503727
	Cer(d18:1-24:1)	648.4	12.9	648.4	264.1	1.03379	0.746308
DihydroCer	dCer(d16:0-20:2)	564.4	5.6	564.4	238.1	1.27862	0.0701921
	dCer(d16:0-24:0)	624.4	13	624.4	238.1	2.12982	0.0130895
	dCer(d18:0-16:0)	540.4	6.7	540.4	266.1	0.751048	0.0453915
	dCer(d18:0-22:0)	624.4	13	624.4	266.1	1.23566	0.202491
	dCer(d18:0-24:1)	650.4	12.9	650.4	266.1	1.49941	0.0197493
C1P	C1P(d18:1-16:0)	632.5	6.4	646.5	264.1	0.46845	0.121657
	C1P(d18:1-16:1)	630.5	3.2	644.5	264.1	1.22523	0.311897
	C1P(d18:1-18:1)	658.5	4.1	672.5	264.1	1.84811	0.0387362
	C1P(d18:1-20:1)	686.5	5.2	700.5	264.1	1.44505	0.0905427
	C1P(d18:1-22:0)	716.5	12.6	730.5	264.1	0.479205	0.035637
	C1P(d18:1-24:0)	744.5	14.5	758.5	264.1	0.24332	0.0264463
	C1P(d18:1-24:1)	742.5	12.5	756.5	264.1	0.385975	0.00806061
So	So(d18:1)	300.3	1.4	300.3	264.1	3.58089	0.000568488
Sa	Sa(d18:0)	302.3	1.5	302.3	266.1	1.7146	0.0153722
S1P	S1P(d18:1)	394.3	1.3	408.3	264.1	0.954535	0.0865435
Sa1P	Sa1P(d18:0)	396.3	1.3	410.3	266.1	0.981253	0.739259
