# Supplementary material for: Comparative lipidomics of 5-Fluorouracil–sensitive and –resistant colorectal cancer cells reveals altered sphingomyelin and ceramide controlled by acid sphingomyelinase (SMPD1)
Source: Sci Rep. 2020 Apr 9;10:6124. doi: 10.1038/s41598-020-62823-0 (PMC7145850; doi:10.1038/s41598-020-62823-0)
Supplement: Supplementary file 4 — Supplementary Information 4. [file 41598_2020_62823_MOESM4_ESM.xlsx]

## Sheet: Supplementary Table S4
Supplementary Table S4. Dynamic MRM transition lists of target proteins. Precursor ion (Q1) and product ion (Q3) including collision energy and retention time information are listed.
Peptide sequence	Accession Number	Ion	Precursor Ion	MS1 Res	Product Ion	MS2 Res	Fragmentor	Collision Energy	Cell Accelerator Voltage	Ret Time (min)	Delta Ret Time	Polarity
VGLVHGLPYVADR	Q16739	3y3-1	465.93	Wide	361.18	Unit	125	12	5	34	5	Positive
VGLVHGLPYVADR	Q16739	3y4-1	465.93	Wide	460.25	Unit	125	12	5	34	5	Positive
VGLVHGLPYVADR	Q16739	3y12-2	465.93	Wide	648.86	Unit	125	12	5	34	5	Positive
VGLVHGLPYVADR	Q16739	3y6-1	465.93	Wide	720.37	Unit	125	12	5	34	5	Positive
INNLMPGYEVAK	Q16739	2y7-1	674.85	Wide	763.4	Unit	125	26.5	5	25.9	5	Positive
INNLMPGYEVAK	Q16739	2b3-1	674.85	Wide	342.18	Unit	125	26.5	5	25.9	5	Positive
INNLMPGYEVAK	Q16739	2b2-1	674.85	Wide	228.13	Unit	125	26.5	5	25.9	5	Positive
INNLMPGYEVAK	Q16739	2y8-1	674.85	Wide	894.44	Unit	125	26.5	5	25.9	5	Positive
LPGVSLLKPLK	Q16739	3y10-3	388.93	Wide	351.23	Unit	125	9.2	5	33.3	5	Positive
LPGVSLLKPLK	Q16739	3y10-2	388.93	Wide	526.35	Unit	125	9.2	5	33.3	5	Positive
LPGVSLLKPLK	Q16739	3y3-1	388.93	Wide	357.25	Unit	125	9.2	5	33.3	5	Positive
LPGVSLLKPLK	Q16739	3y9-2	388.93	Wide	477.82	Unit	125	9.2	5	33.3	5	Positive
EFDGIGAVSGGGATSR	P54803	2y11-1	740.86	Wide	919.46	Unit	125	28.4	5	26.4	5	Positive
EFDGIGAVSGGGATSR	P54803	2y8-1	740.86	Wide	692.33	Unit	125	28.4	5	26.4	5	Positive
EFDGIGAVSGGGATSR	P54803	2y9-1	740.86	Wide	791.4	Unit	125	28.4	5	26.4	5	Positive
EFDGIGAVSGGGATSR	P54803	2y10-1	740.86	Wide	862.44	Unit	125	28.4	5	26.4	5	Positive
SLWTDIPVNFPK	P54803	2y6-1	708.88	Wide	701.4	Unit	125	27.5	5	49.9	5	Positive
SLWTDIPVNFPK	P54803	2y2-1	708.88	Wide	244.17	Unit	125	27.5	5	49.9	5	Positive
SLWTDIPVNFPK	P54803	2b2-1	708.88	Wide	201.12	Unit	125	27.5	5	49.9	5	Positive
SLWTDIPVNFPK	P54803	2y7-1	708.88	Wide	814.48	Unit	125	27.5	5	49.9	5	Positive
GSFSEIPELQVWYTK	P54803	2y9-1	892.45	Wide	1163.61	Unit	125	32.9	5	46.1	5	Positive
GSFSEIPELQVWYTK	P54803	2y4-1	892.45	Wide	597.3	Unit	125	32.9	5	46.1	5	Positive
GSFSEIPELQVWYTK	P54803	2y3-1	892.45	Wide	411.22	Unit	125	32.9	5	46.1	5	Positive
GSFSEIPELQVWYTK	P54803	2b5-1	892.45	Wide	508.2	Unit	125	32.9	5	46.1	5	Positive
LLVNYPEPYR	P54803	2b2-1	632.34	Wide	227.18	Unit	125	25.2	5	29	5	Positive
LLVNYPEPYR	P54803	2y5-1	632.34	Wide	661.33	Unit	125	25.2	5	29	5	Positive
LLVNYPEPYR	P54803	2y7-1	632.34	Wide	938.44	Unit	125	25.2	5	29	5	Positive
LLVNYPEPYR	P54803	2y8-1	632.34	Wide	1037.51	Unit	125	25.2	5	29	5	Positive
EDFEWVYTDQPHADR	O15121	3y9-2	636.61	Wide	551.75	Unit	125	18.1	5	28.8	5	Positive
EDFEWVYTDQPHADR	O15121	3y5-1	636.61	Wide	595.3	Unit	125	18.1	5	28.8	5	Positive
EDFEWVYTDQPHADR	O15121	3y10-2	636.61	Wide	601.28	Unit	125	18.1	5	28.8	5	Positive
EDFEWVYTDQPHADR	O15121	3b2-1	636.61	Wide	245.08	Unit	125	18.1	5	28.8	5	Positive
VLYDFVMDDTISPYSR	O15121	2y5-1	960.96	Wide	609.3	Unit	125	34.9	5	40.7	5	Positive
VLYDFVMDDTISPYSR	O15121	2y10-1	960.96	Wide	1184.53	Unit	125	34.9	5	40.7	5	Positive
VLYDFVMDDTISPYSR	O15121	2y4-1	960.96	Wide	522.27	Unit	125	34.9	5	40.7	5	Positive
VLYDFVMDDTISPYSR	O15121	2y3-2	960.96	Wide	213.11	Unit	125	34.9	5	40.7	5	Positive
IAAEYYDNLPHYNSWIK	O15121	3b3-1	699.67	Wide	256.17	Unit	125	20.4	5	38.5	5	Positive
IAAEYYDNLPHYNSWIK	O15121	3y13-2	699.67	Wide	856.91	Unit	125	20.4	5	38.5	5	Positive
IAAEYYDNLPHYNSWIK	O15121	3y12-2	699.67	Wide	775.38	Unit	125	20.4	5	38.5	5	Positive
IAAEYYDNLPHYNSWIK	O15121	3y8-1	699.67	Wide	1044.53	Unit	125	20.4	5	38.5	5	Positive
WFGMFANLPIGIPYSISFK	O15121	3y7-1	730.05	Wide	841.45	Unit	125	21.5	5	69.1	5	Positive
WFGMFANLPIGIPYSISFK	O15121	3y7-2	730.05	Wide	421.23	Unit	125	21.5	5	69.1	5	Positive
WFGMFANLPIGIPYSISFK	O15121	3y11-1	730.05	Wide	1221.69	Unit	125	21.5	5	69.1	5	Positive
WFGMFANLPIGIPYSISFK	O15121	3y3-1	730.05	Wide	381.21	Unit	125	21.5	5	69.1	5	Positive
EVQPPLPDTFFDHFNR	Q86VZ5	3y10-2	653.65	Wide	648.29	Unit	125	18.7	5	46.2	5	Positive
EVQPPLPDTFFDHFNR	Q86VZ5	3b3-1	653.65	Wide	357.18	Unit	125	18.7	5	46.2	5	Positive
EVQPPLPDTFFDHFNR	Q86VZ5	3y5-3	653.65	Wide	230.11	Unit	125	18.7	5	46.2	5	Positive
EVQPPLPDTFFDHFNR	Q86VZ5	3y4-1	653.65	Wide	573.29	Unit	125	18.7	5	46.2	5	Positive
LFGDWEAQLR	Q86VZ5	2y8-1	617.81	Wide	974.47	Unit	125	24.8	5	48.3	5	Positive
LFGDWEAQLR	Q86VZ5	2y6-1	617.81	Wide	802.42	Unit	125	24.8	5	48.3	5	Positive
LFGDWEAQLR	Q86VZ5	2y5-1	617.81	Wide	616.34	Unit	125	24.8	5	48.3	5	Positive
LFGDWEAQLR	Q86VZ5	2y4-1	617.81	Wide	487.3	Unit	125	24.8	5	48.3	5	Positive
EASQMNLLAR	Q86VZ5	2y6-1	566.79	Wide	717.41	Unit	125	23.3	5	25.6	5	Positive
EASQMNLLAR	Q86VZ5	2y2-1	566.79	Wide	246.16	Unit	125	23.3	5	25.6	5	Positive
EASQMNLLAR	Q86VZ5	2y5-1	566.79	Wide	586.37	Unit	125	23.3	5	25.6	5	Positive
EASQMNLLAR	Q86VZ5	2y3-1	566.79	Wide	359.24	Unit	125	23.3	5	25.6	5	Positive
SYHWPFPWPVVHLSR	Q86VZ5	4y7-1	477.75	Wide	807.48	Unit	125	12.4	5	49.1	5	Positive
SYHWPFPWPVVHLSR	Q86VZ5	4y7-2	477.75	Wide	404.25	Unit	125	12.4	5	49.1	5	Positive
SYHWPFPWPVVHLSR	Q86VZ5	4y9-3	477.75	Wide	364.21	Unit	125	12.4	5	49.1	5	Positive
SYHWPFPWPVVHLSR	Q86VZ5	4y5-1	477.75	Wide	611.36	Unit	125	12.4	5	49.1	5	Positive
LLSPMNLLSLHTASGLR	Q9NYA1	3y15-2	608.35	Wide	798.93	Unit	125	17.1	5	51.3	5	Positive
LLSPMNLLSLHTASGLR	Q9NYA1	3y14-2	608.35	Wide	755.41	Unit	125	17.1	5	51.3	5	Positive
LLSPMNLLSLHTASGLR	Q9NYA1	3b2-1	608.35	Wide	227.18	Unit	125	17.1	5	51.3	5	Positive
LLSPMNLLSLHTASGLR	Q9NYA1	3y9-3	608.35	Wide	314.51	Unit	125	17.1	5	51.3	5	Positive
FTLGTFLR	Q9NYA1	2y5-1	477.77	Wide	593.34	Unit	125	20.7	5	41.8	5	Positive
FTLGTFLR	Q9NYA1	2y6-1	477.77	Wide	706.43	Unit	125	20.7	5	41.8	5	Positive
FTLGTFLR	Q9NYA1	2b2-1	477.77	Wide	249.12	Unit	125	20.7	5	41.8	5	Positive
FTLGTFLR	Q9NYA1	2y7-1	477.77	Wide	807.47	Unit	125	20.7	5	41.8	5	Positive
LAYLPVGR	Q9NYA1	2y4-1	444.77	Wide	428.26	Unit	125	19.8	5	25.8	5	Positive
LAYLPVGR	Q9NYA1	2y6-1	444.77	Wide	704.41	Unit	125	19.8	5	25.8	5	Positive
LAYLPVGR	Q9NYA1	2y5-1	444.77	Wide	541.35	Unit	125	19.8	5	25.8	5	Positive
LAYLPVGR	Q9NYA1	2y4-2	444.77	Wide	214.63	Unit	125	19.8	5	25.8	5	Positive
SHVQPLLAEAEISFTLMLTER	Q9NYA1	3y5-1	795.75	Wide	649.33	Unit	125	23.8	5	65.5	5	Positive
SHVQPLLAEAEISFTLMLTER	Q9NYA1	3y3-1	795.75	Wide	405.21	Unit	125	23.8	5	65.5	5	Positive
SHVQPLLAEAEISFTLMLTER	Q9NYA1	3y9-1	795.75	Wide	1097.57	Unit	125	23.8	5	65.5	5	Positive
SHVQPLLAEAEISFTLMLTER	Q9NYA1	3y4-1	795.75	Wide	518.29	Unit	125	23.8	5	65.5	5	Positive
SIYIVTWVYPWLR	Q9NUN7	3y4-1	565.98	Wide	571.34	Unit	125	15.6	5	62.6	5	Positive
SIYIVTWVYPWLR	Q9NUN7	3y5-1	565.98	Wide	734.4	Unit	125	15.6	5	62.6	5	Positive
SIYIVTWVYPWLR	Q9NUN7	3y6-1	565.98	Wide	833.47	Unit	125	15.6	5	62.6	5	Positive
SIYIVTWVYPWLR	Q9NUN7	3y5-2	565.98	Wide	367.7	Unit	125	15.6	5	62.6	5	Positive
MAPAADR	Q9NUN7	2y5-2	366.18	Wide	265.141	Unit	125	17.4	5	5.9	5	Positive
MAPAADR	Q9NUN7	2y4-1	366.18	Wide	432.221	Unit	125	17.4	5	5.9	5	Positive
MAPAADR	Q9NUN7	2y5-1	366.18	Wide	529.273	Unit	125	17.4	5	5.9	5	Positive
MAPAADR	Q9NUN7	2y3-1	366.18	Wide	361.184	Unit	125	17.4	5	5.9	5	Positive
FLFGIWPVILFEPLR	Q9NUN7	2b2-1	924.04	Wide	261.16	Unit	125	33.8	5		5	Positive
FLFGIWPVILFEPLR	Q9NUN7	2y9-1	924.04	Wide	1083.66	Unit	125	33.8	5		5	Positive
FLFGIWPVILFEPLR	Q9NUN7	2y3-1	924.04	Wide	385.26	Unit	125	33.8	5		5	Positive
FLFGIWPVILFEPLR	Q9NUN7	2b4-1	924.04	Wide	465.25	Unit	125	33.8	5		5	Positive
EPIFHQVMYGMLVFTLVLR	Q9NUN7	3y6-1	765.08	Wide	748.47	Unit	125	22.7	5		5	Positive
EPIFHQVMYGMLVFTLVLR	Q9NUN7	3b2-1	765.08	Wide	227.1	Unit	125	22.7	5		5	Positive
EPIFHQVMYGMLVFTLVLR	Q9NUN7	3b3-1	765.08	Wide	340.19	Unit	125	22.7	5		5	Positive
EPIFHQVMYGMLVFTLVLR	Q9NUN7	3y7-1	765.08	Wide	847.54	Unit	125	22.7	5		5	Positive
FALTLTSQALHIQR	Q9NRA0	3b2-1	533.64	Wide	219.11	Unit	125	14.4	5	39.6	5	Positive
FALTLTSQALHIQR	Q9NRA0	3y12-2	533.64	Wide	690.9	Unit	125	14.4	5	39.6	5	Positive
FALTLTSQALHIQR	Q9NRA0	3y11-2	533.64	Wide	634.36	Unit	125	14.4	5	39.6	5	Positive
FALTLTSQALHIQR	Q9NRA0	3y9-2	533.64	Wide	527.29	Unit	125	14.4	5	39.6	5	Positive
GLPLPGDGEITPDLLPRPPR	Q9NRA0	3y16-3	704.06	Wide	577.31	Unit	125	20.5	5	46.5	5	Positive
GLPLPGDGEITPDLLPRPPR	Q9NRA0	3y16-2	704.06	Wide	865.47	Unit	125	20.5	5	46.5	5	Positive
GLPLPGDGEITPDLLPRPPR	Q9NRA0	3b3-1	704.06	Wide	268.17	Unit	125	20.5	5	46.5	5	Positive
GLPLPGDGEITPDLLPRPPR	Q9NRA0	3y7-2	704.06	Wide	424.78	Unit	125	20.5	5	46.5	5	Positive
FTLGTVLGLATLHTYR	Q9NRA0	3b2-1	588.33	Wide	249.12	Unit	125	16.4	5	55.2	5	Positive
FTLGTVLGLATLHTYR	Q9NRA0	3y14-2	588.33	Wide	757.94	Unit	125	16.4	5	55.2	5	Positive
FTLGTVLGLATLHTYR	Q9NRA0	3y7-1	588.33	Wide	861.46	Unit	125	16.4	5	55.2	5	Positive
FTLGTVLGLATLHTYR	Q9NRA0	3y6-1	588.33	Wide	790.42	Unit	125	16.4	5	55.2	5	Positive
SELTLTPDPAPPMAHSPLHR	Q9NRA0	4y10-2	542.53	Wide	571.8	Unit	125	14.7	5	31.8	5	Positive
SELTLTPDPAPPMAHSPLHR	Q9NRA0	4b2-1	542.53	Wide	217.08	Unit	125	14.7	5	31.8	5	Positive
SELTLTPDPAPPMAHSPLHR	Q9NRA0	4y12-2	542.53	Wide	655.84	Unit	125	14.7	5	31.8	5	Positive
SELTLTPDPAPPMAHSPLHR	Q9NRA0	4y10-3	542.53	Wide	381.54	Unit	125	14.7	5	31.8	5	Positive
VGEVAEVIFVGANPK	Q9NR71	2b3-1	764.92	Wide	286.14	Unit	125	29.1	5	39.9	5	Positive
VGEVAEVIFVGANPK	Q9NR71	3y5-1	510.28	Wide	486.27	Unit	125	13.6	5	39.9	5	Positive
VGEVAEVIFVGANPK	Q9NR71	3y6-1	510.28	Wide	585.34	Unit	125	13.6	5	39.9	5	Positive
VGEVAEVIFVGANPK	Q9NR71	3y7-1	510.28	Wide	732.4	Unit	125	13.6	5	39.9	5	Positive
NSVQNQTHQTFLTVEK	Q9NR71	3y13-2	625.32	Wide	787.4	Unit	125	17.7	5	25.6	5	Positive
NSVQNQTHQTFLTVEK	Q9NR71	3y7-1	625.32	Wide	837.47	Unit	125	17.7	5	25.6	5	Positive
NSVQNQTHQTFLTVEK	Q9NR71	3b2-1	625.32	Wide	202.08	Unit	125	17.7	5	25.6	5	Positive
NSVQNQTHQTFLTVEK	Q9NR71	3b3-1	625.32	Wide	301.15	Unit	125	17.7	5	25.6	5	Positive
GPGQDMFDSTQIIGR	Q9NR71	3y3-1	541.26	Wide	345.23	Unit	125	14.7	5	32.7	5	Positive
GPGQDMFDSTQIIGR	Q9NR71	3y4-1	541.26	Wide	458.31	Unit	125	14.7	5	32.7	5	Positive
GPGQDMFDSTQIIGR	Q9NR71	3y5-1	541.26	Wide	586.37	Unit	125	14.7	5	32.7	5	Positive
GPGQDMFDSTQIIGR	Q9NR71	3y2-1	541.26	Wide	232.14	Unit	125	14.7	5	32.7	5	Positive
TFGDVLQPAKPEYR	Q9NR71	3y12-2	540.95	Wide	686.87	Unit	125	14.7	5	28.3	5	Positive
TFGDVLQPAKPEYR	Q9NR71	3b2-1	540.95	Wide	249.12	Unit	125	14.7	5	28.3	5	Positive
TFGDVLQPAKPEYR	Q9NR71	3y11-2	540.95	Wide	658.35	Unit	125	14.7	5	28.3	5	Positive
TFGDVLQPAKPEYR	Q9NR71	3y7-1	540.95	Wide	860.46	Unit	125	14.7	5	28.3	5	Positive
NGLAAELGPASPR	Q9BX95	2b3-1	626.84	Wide	285.16	Unit	125	25.1	5	23.4	5	Positive
NGLAAELGPASPR	Q9BX95	2y6-1	626.84	Wide	584.32	Unit	125	25.1	5	23.4	5	Positive
NGLAAELGPASPR	Q9BX95	2y10-1	626.84	Wide	968.52	Unit	125	25.1	5	23.4	5	Positive
NGLAAELGPASPR	Q9BX95	2y7-1	626.84	Wide	697.4	Unit	125	25.1	5	23.4	5	Positive
NQC[160]PAKPDGGGAPNGVR	Q9BX95	3y14-2	565.61	Wide	646.84	Unit	125	15.6	5	11.9	5	Positive
NQC[160]PAKPDGGGAPNGVR	Q9BX95	3y8-1	565.61	Wide	727.39	Unit	125	15.6	5	11.9	5	Positive
NQC[160]PAKPDGGGAPNGVR	Q9BX95	3y8-3	565.61	Wide	243.13	Unit	125	15.6	5	11.9	5	Positive
NQC[160]PAKPDGGGAPNGVR	Q9BX95	3y5-1	565.61	Wide	542.31	Unit	125	15.6	5	11.9	5	Positive
IFNIPC[160]DDIR	Q9BX95	2y2-1	631.81	Wide	288.2	Unit	125	25.2	5	33.3	5	Positive
IFNIPC[160]DDIR	Q9BX95	2b2-1	631.81	Wide	261.16	Unit	125	25.2	5	33.3	5	Positive
IFNIPC[160]DDIR	Q9BX95	2b3-1	631.81	Wide	375.2	Unit	125	25.2	5	33.3	5	Positive
IFNIPC[160]DDIR	Q9BX95	2y6-1	631.81	Wide	775.34	Unit	125	25.2	5	33.3	5	Positive
NSLTGEEGQLAR	Q9BX95	2y9-1	637.82	Wide	960.48	Unit	125	25.4	5	20.7	5	Positive
NSLTGEEGQLAR	Q9BX95	2y8-1	637.82	Wide	859.43	Unit	125	25.4	5	20.7	5	Positive
NSLTGEEGQLAR	Q9BX95	2b2-1	637.82	Wide	202.08	Unit	125	25.4	5	20.7	5	Positive
NSLTGEEGQLAR	Q9BX95	2b3-1	637.82	Wide	315.17	Unit	125	25.4	5	20.7	5	Positive
APPNATLEHFYLTSGK	Q96G23	2y14-2	873.45	Wide	789.4	Unit	125	32.3	5	31.7	5	Positive
APPNATLEHFYLTSGK	Q96G23	2y4-1	873.45	Wide	392.21	Unit	125	32.3	5	31.7	5	Positive
APPNATLEHFYLTSGK	Q96G23	2y3-1	873.45	Wide	291.17	Unit	125	32.3	5	31.7	5	Positive
APPNATLEHFYLTSGK	Q96G23	2b5-1	873.45	Wide	451.23	Unit	125	32.3	5	31.7	5	Positive
MFNYAGWK	Q96G23	2y3-1	508.74	Wide	390.21	Unit	125	21.6	5	31.5	5	Positive
MFNYAGWK	Q96G23	2y6-1	508.74	Wide	738.36	Unit	125	21.6	5	31.5	5	Positive
MFNYAGWK	Q96G23	2y7-1	508.74	Wide	885.43	Unit	125	21.6	5	31.5	5	Positive
MFNYAGWK	Q96G23	2y4-1	508.74	Wide	461.25	Unit	125	21.6	5	31.5	5	Positive
AGTLIMALHDSSDYLLESAK	Q96G23	3y16-2	712.36	Wide	896.943	Unit	125	20.8	5	42.9	5	Positive
AGTLIMALHDSSDYLLESAK	Q96G23	3y15-2	712.36	Wide	840.401	Unit	125	20.8	5	42.9	5	Positive
AGTLIMALHDSSDYLLESAK	Q96G23	3b3-1	712.36	Wide	230.114	Unit	125	20.8	5	42.9	5	Positive
AGTLIMALHDSSDYLLESAK	Q96G23	3y5-1	712.36	Wide	547.309	Unit	125	20.8	5	42.9	5	Positive
LWLPVNLTWADLEDR	Q96G23	2b2-1	920.98	Wide	300.17	Unit	125	33.7	5	60.4	5	Positive
LWLPVNLTWADLEDR	Q96G23	2y12-1	920.98	Wide	1428.71	Unit	125	33.7	5	60.4	5	Positive
LWLPVNLTWADLEDR	Q96G23	2y12-2	920.98	Wide	714.86	Unit	125	33.7	5	60.4	5	Positive
LWLPVNLTWADLEDR	Q96G23	2y13-2	920.98	Wide	771.4	Unit	125	33.7	5	60.4	5	Positive
DSWPVGLPYVEIR	Q8TDN7	2y6-1	765.9	Wide	776.43	Unit	125	29.2	5	49.2	5	Positive
DSWPVGLPYVEIR	Q8TDN7	2y8-1	765.9	Wide	946.54	Unit	125	29.2	5	49.2	5	Positive
DSWPVGLPYVEIR	Q8TDN7	2y10-1	765.9	Wide	1142.66	Unit	125	29.2	5	49.2	5	Positive
DSWPVGLPYVEIR	Q8TDN7	2y2-1	765.9	Wide	288.2	Unit	125	29.2	5	49.2	5	Positive
C[160]YFPSFLGGNR	Q8TDN7	2y8-1	659.31	Wide	847.44	Unit	125	26	5	42.7	5	Positive
C[160]YFPSFLGGNR	Q8TDN7	2b2-1	659.31	Wide	324.1	Unit	125	26	5	42.7	5	Positive
C[160]YFPSFLGGNR	Q8TDN7	2b3-1	659.31	Wide	471.17	Unit	125	26	5	42.7	5	Positive
C[160]YFPSFLGGNR	Q8TDN7	2y9-1	659.31	Wide	994.51	Unit	125	26	5	42.7	5	Positive
LLC[160]SFWQR	Q8TDN7	2y6-1	555.28	Wide	883.39	Unit	125	23	5	32.9	5	Positive
LLC[160]SFWQR	Q8TDN7	2b2-1	555.28	Wide	227.18	Unit	125	23	5	32.9	5	Positive
LLC[160]SFWQR	Q8TDN7	2y5-1	555.28	Wide	723.36	Unit	125	23	5	32.9	5	Positive
LLC[160]SFWQR	Q8TDN7	2y3-1	555.28	Wide	489.26	Unit	125	23	5	32.9	5	Positive
HLIEVSVVLWAVALTSWISDR	Q8TDN7	3b2-1	798.78	Wide	251.15	Unit	125	24	5		5	Positive
HLIEVSVVLWAVALTSWISDR	Q8TDN7	3y7-1	798.78	Wide	864.42	Unit	125	24	5		5	Positive
HLIEVSVVLWAVALTSWISDR	Q8TDN7	3y3-1	798.78	Wide	377.18	Unit	125	24	5		5	Positive
HLIEVSVVLWAVALTSWISDR	Q8TDN7	3y14-2	798.78	Wide	808.94	Unit	125	24	5		5	Positive
YSVSLLGYGFYGDIIK	Q8TCT0	2y10-1	897.97	Wide	1132.57	Unit	125	33	5	54.7	5	Positive
YSVSLLGYGFYGDIIK	Q8TCT0	2y8-1	897.97	Wide	912.48	Unit	125	33	5	54.7	5	Positive
YSVSLLGYGFYGDIIK	Q8TCT0	2b6-2	897.97	Wide	332.19	Unit	125	33	5	54.7	5	Positive
YSVSLLGYGFYGDIIK	Q8TCT0	2b2-1	897.97	Wide	251.1	Unit	125	33	5	54.7	5	Positive
GLSPAAHLGDGSSDLILIR	Q8TCT0	3y16-2	631.35	Wide	817.95	Unit	125	17.9	5	34.9	5	Positive
GLSPAAHLGDGSSDLILIR	Q8TCT0	3y17-2	631.35	Wide	861.46	Unit	125	17.9	5	34.9	5	Positive
GLSPAAHLGDGSSDLILIR	Q8TCT0	3y3-1	631.35	Wide	401.29	Unit	125	17.9	5	34.9	5	Positive
GLSPAAHLGDGSSDLILIR	Q8TCT0	3y4-1	631.35	Wide	514.37	Unit	125	17.9	5	34.9	5	Positive
MGATGAAEPLQSVLWVK	Q8TCT0	2y9-1	879.47	Wide	1069.64	Unit	125	32.5	5	42.8	5	Positive
MGATGAAEPLQSVLWVK	Q8TCT0	2y11-1	879.47	Wide	1269.72	Unit	125	32.5	5	42.8	5	Positive
MGATGAAEPLQSVLWVK	Q8TCT0	2b3-1	879.47	Wide	260.11	Unit	125	32.5	5	42.8	5	Positive
MGATGAAEPLQSVLWVK	Q8TCT0	2y10-1	879.47	Wide	1198.68	Unit	125	32.5	5	42.8	5	Positive
ETLYEINIDK	Q8TCT0	2y5-1	619.32	Wide	602.35	Unit	125	24.9	5	30.5	5	Positive
ETLYEINIDK	Q8TCT0	2y6-1	619.32	Wide	731.39	Unit	125	24.9	5	30.5	5	Positive
ETLYEINIDK	Q8TCT0	2y2-1	619.32	Wide	262.14	Unit	125	24.9	5	30.5	5	Positive
ETLYEINIDK	Q8TCT0	2y4-1	619.32	Wide	489.27	Unit	125	24.9	5	30.5	5	Positive
VPGVEHLPAANGK	Q8IWX5	3y12-3	430.24	Wide	397.22	Unit	125	10.7	5	17.8	5	Positive
VPGVEHLPAANGK	Q8IWX5	3y6-2	430.24	Wide	279.16	Unit	125	10.7	5	17.8	5	Positive
VPGVEHLPAANGK	Q8IWX5	3y12-2	430.24	Wide	595.32	Unit	125	10.7	5	17.8	5	Positive
VPGVEHLPAANGK	Q8IWX5	3y6-1	430.24	Wide	557.3	Unit	125	10.7	5	17.8	5	Positive
SLQDSQLVAR	Q8IWX5	2y7-1	558.8	Wide	788.43	Unit	125	23.1	5	18.4	5	Positive
SLQDSQLVAR	Q8IWX5	2y6-1	558.8	Wide	673.4	Unit	125	23.1	5	18.4	5	Positive
SLQDSQLVAR	Q8IWX5	2y2-1	558.8	Wide	246.16	Unit	125	23.1	5	18.4	5	Positive
SLQDSQLVAR	Q8IWX5	2y3-1	558.8	Wide	345.23	Unit	125	23.1	5	18.4	5	Positive
AAAPEAYVQK	Q8IWX5	2y7-2	524.28	Wide	417.72	Unit	125	22.1	5	15.4	5	Positive
AAAPEAYVQK	Q8IWX5	2y7-1	524.28	Wide	834.44	Unit	125	22.1	5	15.4	5	Positive
AAAPEAYVQK	Q8IWX5	2b3-1	524.28	Wide	214.12	Unit	125	22.1	5	15.4	5	Positive
AAAPEAYVQK	Q8IWX5	2y6-1	524.28	Wide	737.38	Unit	125	22.1	5	15.4	5	Positive
WPRPSSPPVVK	Q8IWX5	3y10-2	417.24	Wide	532.317	Unit	125	10.2	5	22.9	5	Positive
WPRPSSPPVVK	Q8IWX5	3y2-1	417.24	Wide	246.182	Unit	125	10.2	5	22.9	5	Positive
WPRPSSPPVVK	Q8IWX5	3y4-1	417.24	Wide	442.303	Unit	125	10.2	5	22.9	5	Positive
WPRPSSPPVVK	Q8IWX5	3y5-1	417.24	Wide	539.356	Unit	125	10.2	5	22.9	5	Positive
QPLQTDIYGLAK	Q8IU89	2y2-1	673.87	Wide	218.15	Unit	125	26.5	5	33.6	5	Positive
QPLQTDIYGLAK	Q8IU89	2y5-1	673.87	Wide	551.32	Unit	125	26.5	5	33.6	5	Positive
QPLQTDIYGLAK	Q8IU89	2y4-1	673.87	Wide	388.26	Unit	125	26.5	5	33.6	5	Positive
QPLQTDIYGLAK	Q8IU89	2y8-1	673.87	Wide	880.48	Unit	125	26.5	5	33.6	5	Positive
VTPNTVLENFFK	Q8IU89	2y6-1	704.88	Wide	797.42	Unit	125	27.4	5	48.5	5	Positive
VTPNTVLENFFK	Q8IU89	2y10-2	704.88	Wide	604.82	Unit	125	27.4	5	48.5	5	Positive
VTPNTVLENFFK	Q8IU89	2b2-1	704.88	Wide	201.12	Unit	125	27.4	5	48.5	5	Positive
VTPNTVLENFFK	Q8IU89	2y8-1	704.88	Wide	997.54	Unit	125	27.4	5	48.5	5	Positive
HLIPNGQHGH	Q8IU89	3b3-1	370.53	Wide	364.23	Unit	125	8.5	5	11.2	5	Positive
HLIPNGQHGH	Q8IU89	3b2-1	370.53	Wide	251.15	Unit	125	8.5	5	11.2	5	Positive
HLIPNGQHGH	Q8IU89	3y2-1	370.53	Wide	213.1	Unit	125	8.5	5	11.2	5	Positive
HLIPNGQHGH	Q8IU89	3y5-2	370.53	Wide	268.12	Unit	125	8.5	5	11.2	5	Positive
FWLPPTIK	Q8IU89	2y5-1	501.3	Wide	555.35	Unit	125	21.4	5	41.4	5	Positive
FWLPPTIK	Q8IU89	2y6-1	501.3	Wide	668.43	Unit	125	21.4	5	41.4	5	Positive
FWLPPTIK	Q8IU89	2y4-1	501.3	Wide	458.3	Unit	125	21.4	5	41.4	5	Positive
FWLPPTIK	Q8IU89	2y5-2	501.3	Wide	278.18	Unit	125	21.4	5	41.4	5	Positive
TVLENSTSYEEAK	Q13510	2b2-1	735.85	Wide	201.12	Unit	125	28.3	5	19.5	5	Positive
TVLENSTSYEEAK	Q13510	2y9-1	735.85	Wide	1028.45	Unit	125	28.3	5	19.5	5	Positive
TVLENSTSYEEAK	Q13510	2y11-1	735.85	Wide	1270.58	Unit	125	28.3	5	19.5	5	Positive
TVLENSTSYEEAK	Q13510	2b3-1	735.85	Wide	314.21	Unit	125	28.3	5	19.5	5	Positive
LPGLLGNFPGPFEEEMK	Q13510	3y9-2	625.65	Wide	532.24	Unit	125	17.7	5	54.3	5	Positive
LPGLLGNFPGPFEEEMK	Q13510	3y7-2	625.65	Wide	455.21	Unit	125	17.7	5	54.3	5	Positive
LPGLLGNFPGPFEEEMK	Q13510	3y8-1	625.65	Wide	966.42	Unit	125	17.7	5	54.3	5	Positive
LPGLLGNFPGPFEEEMK	Q13510	3y7-1	625.65	Wide	909.4	Unit	125	17.7	5	54.3	5	Positive
LTVYTTLIDVTK	Q13510	2b2-1	683.9	Wide	215.14	Unit	125	26.8	5	43.7	5	Positive
LTVYTTLIDVTK	Q13510	2y8-1	683.9	Wide	890.52	Unit	125	26.8	5	43.7	5	Positive
LTVYTTLIDVTK	Q13510	2y7-1	683.9	Wide	789.47	Unit	125	26.8	5	43.7	5	Positive
LTVYTTLIDVTK	Q13510	2y9-1	683.9	Wide	1053.58	Unit	125	26.8	5	43.7	5	Positive
ESLDVYELDAK	Q13510	2y6-1	641.31	Wide	738.37	Unit	125	25.5	5	30.7	5	Positive
ESLDVYELDAK	Q13510	2y2-1	641.31	Wide	218.15	Unit	125	25.5	5	30.7	5	Positive
ESLDVYELDAK	Q13510	2y4-1	641.31	Wide	446.26	Unit	125	25.5	5	30.7	5	Positive
ESLDVYELDAK	Q13510	2y7-1	641.31	Wide	837.44	Unit	125	25.5	5	30.7	5	Positive
EYDTAEAQSLKPSK	P27544	3y10-2	522.93	Wide	529.8	Unit	125	14	5	18	5	Positive
EYDTAEAQSLKPSK	P27544	3y12-2	522.93	Wide	637.83	Unit	125	14	5	18	5	Positive
EYDTAEAQSLKPSK	P27544	3y9-2	522.93	Wide	494.28	Unit	125	14	5	18	5	Positive
EYDTAEAQSLKPSK	P27544	3y11-2	522.93	Wide	580.32	Unit	125	14	5	18	5	Positive
GWGSALAAAR	P27544	2y8-1	480.26	Wide	716.41	Unit	125	20.8	5	22.8	5	Positive
GWGSALAAAR	P27544	2y4-1	480.26	Wide	388.23	Unit	125	20.8	5	22.8	5	Positive
GWGSALAAAR	P27544	2b2-1	480.26	Wide	244.11	Unit	125	20.8	5	22.8	5	Positive
GWGSALAAAR	P27544	2y5-1	480.26	Wide	501.31	Unit	125	20.8	5	22.8	5	Positive
VLTGQVHELK	P27544	3y8-2	375.22	Wide	456.251	Unit	125	8.7	5	17.6	5	Positive
VLTGQVHELK	P27544	3b2-1	375.22	Wide	213.16	Unit	125	8.7	5	17.6	5	Positive
VLTGQVHELK	P27544	3y9-2	375.22	Wide	512.793	Unit	125	8.7	5	17.6	5	Positive
VLTGQVHELK	P27544	3y7-2	375.22	Wide	405.728	Unit	125	8.7	5	17.6	5	Positive
THYLLTFSSSETLLR	P0C7U1	3y6-1	589.98	Wide	718.41	Unit	125	16.4	5	43.7	5	Positive
THYLLTFSSSETLLR	P0C7U1	3y7-1	589.98	Wide	805.44	Unit	125	16.4	5	43.7	5	Positive
THYLLTFSSSETLLR	P0C7U1	3y4-1	589.98	Wide	502.34	Unit	125	16.4	5	43.7	5	Positive
THYLLTFSSSETLLR	P0C7U1	3y5-1	589.98	Wide	631.38	Unit	125	16.4	5	43.7	5	Positive
GLLGLSNATVEWHIPDTAQPGIYR	P0C7U1	3y19-2	870.12	Wide	1078.03	Unit	125	26.5	5	51	5	Positive
GLLGLSNATVEWHIPDTAQPGIYR	P0C7U1	3y21-2	870.12	Wide	1163.09	Unit	125	26.5	5	51	5	Positive
GLLGLSNATVEWHIPDTAQPGIYR	P0C7U1	3y10-1	870.12	Wide	1117.56	Unit	125	26.5	5	51	5	Positive
GLLGLSNATVEWHIPDTAQPGIYR	P0C7U1	3y18-2	870.12	Wide	1034.52	Unit	125	26.5	5	51	5	Positive
WAFIGVPYVSLLC[160]ANK	Q5QJU3	2y10-1	919.49	Wide	1164.61	Unit	125	33.7	5	59.8	5	Positive
WAFIGVPYVSLLC[160]ANK	Q5QJU3	2b2-1	919.49	Wide	258.12	Unit	125	33.7	5	59.8	5	Positive
WAFIGVPYVSLLC[160]ANK	Q5QJU3	2b3-1	919.49	Wide	405.19	Unit	125	33.7	5	59.8	5	Positive
WAFIGVPYVSLLC[160]ANK	Q5QJU3	3y7-1	613.33	Wide	805.42	Unit	125	17.3	5	59.8	5	Positive
LGLFSGLWWTLALFC[160]WISDR	Q5QJU3	2b3-1	1221.13	Wide	284.2	Unit	125	42.5	5		5	Positive
LGLFSGLWWTLALFC[160]WISDR	Q5QJU3	2y3-1	1221.13	Wide	377.18	Unit	125	42.5	5		5	Positive
LGLFSGLWWTLALFC[160]WISDR	Q5QJU3	2y2-1	1221.13	Wide	290.15	Unit	125	42.5	5		5	Positive
LGLFSGLWWTLALFC[160]WISDR	Q5QJU3	2b6-1	1221.13	Wide	575.32	Unit	125	42.5	5		5	Positive
IGGFYALSPYPGLR	P17405	2y6-1	755.91	Wide	702.39	Unit	125	28.9	5	39.9	5	Positive
IGGFYALSPYPGLR	P17405	2y7-1	755.91	Wide	789.43	Unit	125	28.9	5	39.9	5	Positive
IGGFYALSPYPGLR	P17405	2y8-1	755.91	Wide	902.51	Unit	125	28.9	5	39.9	5	Positive
IGGFYALSPYPGLR	P17405	2y9-1	755.91	Wide	973.55	Unit	125	28.9	5	39.9	5	Positive
AWEPWLPAEALR	P17405	2y6-1	719.88	Wide	656.37	Unit	125	27.8	5	47.3	5	Positive
AWEPWLPAEALR	P17405	2b2-1	719.88	Wide	258.12	Unit	125	27.8	5	47.3	5	Positive
AWEPWLPAEALR	P17405	2y9-1	719.88	Wide	1052.59	Unit	125	27.8	5	47.3	5	Positive
AWEPWLPAEALR	P17405	2y7-1	719.88	Wide	769.46	Unit	125	27.8	5	47.3	5	Positive
GLFTAINLGLK	P17405	2y7-1	573.85	Wide	728.47	Unit	125	23.5	5	46.3	5	Positive
GLFTAINLGLK	P17405	2y8-1	573.85	Wide	829.51	Unit	125	23.5	5	46.3	5	Positive
GLFTAINLGLK	P17405	2y6-1	573.85	Wide	657.43	Unit	125	23.5	5	46.3	5	Positive
GLFTAINLGLK	P17405	2y3-1	573.85	Wide	317.22	Unit	125	23.5	5	46.3	5	Positive
GSGLPPASRPGAGYWGEYSK	P17405	3y16-2	679.67	Wide	861.92	Unit	125	19.7	5	27.9	5	Positive
GSGLPPASRPGAGYWGEYSK	P17405	3b4-1	679.67	Wide	315.17	Unit	125	19.7	5	27.9	5	Positive
GSGLPPASRPGAGYWGEYSK	P17405	3y15-2	679.67	Wide	813.39	Unit	125	19.7	5	27.9	5	Positive
GSGLPPASRPGAGYWGEYSK	P17405	3b3-1	679.67	Wide	202.08	Unit	125	19.7	5	27.9	5	Positive
VLWAPAEAHPLSPQGHPAR	P17405	4y15-3	509.27	Wide	522.27	Unit	125	13.5	5	30	5	Positive
VLWAPAEAHPLSPQGHPAR	P17405	4y15-2	509.27	Wide	782.9	Unit	125	13.5	5	30	5	Positive
VLWAPAEAHPLSPQGHPAR	P17405	4y8-4	509.27	Wide	213.11	Unit	125	13.5	5	30	5	Positive
VLWAPAEAHPLSPQGHPAR	P17405	4y16-3	509.27	Wide	545.95	Unit	125	13.5	5	30	5	Positive
YPDYIQIAMPTESR	Q8NHU3	3y5-1	561.94	Wide	589.29	Unit	125	15.4	5	40	5	Positive
YPDYIQIAMPTESR	Q8NHU3	3y5-2	561.94	Wide	295.15	Unit	125	15.4	5	40	5	Positive
YPDYIQIAMPTESR	Q8NHU3	3b6-1	561.94	Wide	780.36	Unit	125	15.4	5	40	5	Positive
YPDYIQIAMPTESR	Q8NHU3	2y7-1	842.41	Wide	791.37	Unit	125	31.4	5	40	5	Positive
VSSQTNFLSR	Q8NHU3	2y6-1	569.8	Wide	737.39	Unit	125	23.4	5	20.9	5	Positive
VSSQTNFLSR	Q8NHU3	2y2-1	569.8	Wide	262.15	Unit	125	23.4	5	20.9	5	Positive
VSSQTNFLSR	Q8NHU3	2y8-1	569.8	Wide	952.49	Unit	125	23.4	5	20.9	5	Positive
VSSQTNFLSR	Q8NHU3	2y5-1	569.8	Wide	636.35	Unit	125	23.4	5	20.9	5	Positive
ELSPPLPDK	Q8NHU3	2y3-1	498.27	Wide	359.19	Unit	125	21.3	5	23.2	5	Positive
ELSPPLPDK	Q8NHU3	2y6-2	498.27	Wide	333.7	Unit	125	21.3	5	23.2	5	Positive
ELSPPLPDK	Q8NHU3	2y6-1	498.27	Wide	666.38	Unit	125	21.3	5	23.2	5	Positive
ELSPPLPDK	Q8NHU3	2y5-1	498.27	Wide	569.33	Unit	125	21.3	5	23.2	5	Positive
FPLEWWK	Q8NHU3	2y6-2	503.26	Wide	429.73	Unit	125	21.5	5	45.4	5	Positive
FPLEWWK	Q8NHU3	2y5-1	503.26	Wide	761.4	Unit	125	21.5	5	45.4	5	Positive
FPLEWWK	Q8NHU3	2y2-1	503.26	Wide	333.19	Unit	125	21.5	5	45.4	5	Positive
FPLEWWK	Q8NHU3	2y6-1	503.26	Wide	858.45	Unit	125	21.5	5	45.4	5	Positive
