# Supplementary material for: Comparative lipidomics of 5-Fluorouracil–sensitive and –resistant colorectal cancer cells reveals altered sphingomyelin and ceramide controlled by acid sphingomyelinase (SMPD1)
Source: Sci Rep. 2020 Apr 9;10:6124. doi: 10.1038/s41598-020-62823-0 (PMC7145850; doi:10.1038/s41598-020-62823-0)
Supplement: Supplementary file 5 — Supplementary Information 5. [file 41598_2020_62823_MOESM5_ESM.xlsx]

## Sheet: Supplementary Table S5
Supplementary Table S5. Quantified proteins related to sphingolipid metabolism pathway in between DLD-1 and DLD-1/5-FU cells by using LC-MRM-MS.
Gene Name	Gene symbol	Accession Number	Peptide sequence	Fold change (Resistant/Sensitive)	p value
Acid sphingomyelinase	SMPD1	P17405	GLFTAINLGLK	0.685531	0.015429
			VLWAPAEAHPLSPQGHPAR	0.714212	0.0331603
			IGGFYALSPYPGLR	0.879345	0.0798947
Glucosylceramide synthase	UGCG	Q16739	LPGVSLLKPLK	0.825234	0.0511265
Cerebrosidase	GALC	P54803	GSFSEIPELQVWYTK	1.67137	0.00196001
			SLWTDIPVNFPK	0.81624	0.00750095
Dihydroceramide desaturase	DEGS1	O15121	WFGMFANLPIGIPYSISFK	2.53697	0.000682586
Sphingomyelin synthase	SGMS1	Q86VZ5	SYHWPFPWPVVHLSR	0.611022	0.00032263
Ceramidases	ASAH1	Q13510	LTVYTTLIDVTK	2.64571	0.00168046
	ASAH2	Q9NR71	GPGQDMFDSTQIIGR	0.80617	0.0341829
	ACER1	Q8TDN7	LLCSFWQR	1.04338	0.28387
			CYFPSFLGGNR	1.0414	0.66091
Ceramide synthase	CERS1	P27544	GWGSALAAAR	1.02817	0.171663
			VLTGQVHELK	1.13608	0.142683
	CERS2	Q96G23	LWLPVNLTWADLEDR	1.2881	0.0338025
	CERS3	Q8IU89	VTPNTVLENFFK	0.915543	0.168209
Sphingosine kinase	SPHK1	Q9NYA1	FTLGTFLR	1.01641	0.789234
			LAYLPVGR	0.908771	0.0773282
	SPHK2	Q9NRA0	FTLGTVLGLATLHTYR	1.2018	0.133913
			SELTLTPDPAPPMAHSPLHR	1.03369	0.638325
			GLPLPGDGEITPDLLPRPPR	0.623225	0.000937723
S1P phosphatase	SGPP2	Q8IWX5	SLQDSQLVAR	1.23358	0.0466607
